# Supplementary material for: Ferroptosis-related long non-coding RNA signature predicts the prognosis of bladder cancer
Source: BMC Cancer. 2022 Jun 30;22:719. doi: 10.1186/s12885-022-09805-9 (PMC9245204; doi:10.1186/s12885-022-09805-9)
Supplement: Supplementary file 1 — Additional file 1. [file 12885_2022_9805_MOESM1_ESM.xlsx]

## Sheet: Sheet1
The list of Ferroptosis-Related gene in bladder cancer
SLC7A11	ISCU	DDIT3	DRD4	NOX5
GPX4	ACSL3	JDP2	MAP3K5	DUOX1
AKR1C1	OTUB1	SLC1A4	MAPK14	DUOX2
AKR1C2	CD44	PCK2	SLC2A1	G6PD
AKR1C3	LINC00336	TXNIP	SLC2A3	PGD
RB1	BRD4	VLDLR	SLC2A6	PIK3CA
HSPB1	PRDX6	GPT2	SLC2A8	FLT3
HSF1	SESN2	PSAT1	SLC2A12	SCP2
GCLC	NF2	LURAP1L	SLC2A14	ACSL4
NFE2L2	ARNTL	SLC7A5	EIF2AK4	LPCAT3
SQSTM1	HIF1A	HERPUD1	ALOX5	NRAS
NQO1	JUN	ATF3	ALOX12	KRAS
HMOX1	CA9	ZNF419	ALOX15	HRAS
FTH1	TMBIM4	KLHL24	ACSF2	TFR2
MUC1	PLIN2	TRIB3	IREB2	SLC38A1
SLC3A2	MIR212	ZFP69B	HMGB1	SLC1A5
MT1G	AIFM2	ATP6V1G2	ELAVL1	GLS2
SLC40A1	LAMP2	VEGFA	TFAP2C	GOT1
CISD1	ZFP36	GDF15	SP1	CARS1
FANCD2	PROM2	TUBE1	HBA1	KEAP1
FTMT	CHMP5	ARRDC3	NNMT	ATG5
HSPA5	CHMP6	CEBPG	PLIN4	ATG7
ATF4	CAV1	RGS4	HIC1	NCOA4
TP53	GCH1	BLOC1S5-TXNDC5	STMN1	ALOX12B
HELLS	PTGS2	EIF2S1	RRM2	ALOX15B
SCD	DUSP1	IL6	CAPG	ALOXE3
FADS2	NOS2	CXCL2	HNF4A	PHKG2
SRC	NCF2	RELA	NGB	ACO1
STAT3	MT3	HSD17B11	YWHAE	ULK1
PML	UBC	AGPAT3	GABPB1	ATG3
MTOR	ALB	SETD1B	AURKA	ATG4D
NFS1	TXNRD1	TF	MIR4715	BECN1
TP63	SRXN1	FTL	RIPK1	MAP1LC3A
CDKN1A	GPX2	RPL8	PRDX1	GABARAPL2
ENPP2	BNIP3	ATP5MC3	MIR30B	GABARAPL1
VDAC2	OXSR1	TFRC	CS	ATG16L1
FH	SELENOS	MAFG	EMC2	WIPI1
CISD2	ANGPTL7	IL33	NOX1	WIPI2
MIR9-1	CHAC1	HAMP	CYBB	SNX4
CBS	DDIT4	STEAP3	NOX3	ATG13
TSC22D3	ASNS	DRD5	NOX4	ULK2
SAT1	PEBP1	PRKAA1	ANO6	TAZ
EGFR	SOCS1	BAP1	LPIN1	MTDH
MAPK3	CDO1	ABCC1	TNFAIP3	IDH1
MAPK1	MYB	ACVR1B	TLR4	SIRT1
BID	MAPK8	TGFBR1	ATM	FBXW7
ZEB1	MAPK9	EPAS1	YY1AP1	PANX1
DPP4	LINC00472	HILPDA	EGLN2	DNAJB6
CDKN2A	PRKAA2	IFNG	MIOX	BACH1
LONP1
