# Supplementary material for: Ferroptosis-related long non-coding RNA signature predicts the prognosis of bladder cancer
Source: BMC Cancer. 2022 Jun 30;22:719. doi: 10.1186/s12885-022-09805-9 (PMC9245204; doi:10.1186/s12885-022-09805-9)
Supplement: Supplementary file 2 — Additional file 2. [file 12885_2022_9805_MOESM2_ESM.xlsx]

## Sheet: Sheet1
gene	logFC	pValue	fdr
HMOX1	1.22064	0.0228974	0.0381013
MUC1	1.60415	0.0276637	0.0445625
SLC3A2	1.06893	6.66e-06	2.91e-05
MT1G	1.11172	0.0120902	0.0214937
FANCD2	1.83427	2.69e-10	1.4e-08
HELLS	1.81008	6.02e-10	2.09e-08
SCD	2.05497	4.05e-07	2.47e-06
TP63	1.00265	0.0108654	0.0196523
CDKN1A	-1.35005	0.00025527	0.000737447
ENPP2	-1.02002	5.58e-06	2.52e-05
LINC00336	2.32868	0.000866736	0.00225351
JUN	-1.91396	1.61e-08	2.63e-07
CA9	3.6825	2.43e-05	8.87e-05
ZFP36	-2.68003	4.21e-10	1.75e-08
CAV1	-1.21588	2.14e-05	7.96e-05
PTGS2	-2.08966	6.72e-07	3.58e-06
DUSP1	-2.94115	2.14e-11	4.45e-09
ALB	7.33544	0.0280658	0.0445625
ANGPTL7	-3.64138	1.14e-10	7.88e-09
CHAC1	2.36028	3.69e-09	7.68e-08
DDIT4	1.12761	0.0236963	0.0386951
TSC22D3	-1.25597	1.64e-08	2.63e-07
JDP2	-1.1675	1.31e-06	6.34e-06
PCK2	1.2578	1.75e-07	1.4e-06
VLDLR	-1.00597	0.00918427	0.0172102
GPT2	1.23272	1.37e-05	5.48e-05
PSAT1	1.48844	1.1e-05	4.6e-05
ATF3	-2.92015	1.69e-09	4.4e-08
ZNF419	1.00697	1.73e-07	1.4e-06
TRIB3	1.83863	7.99e-07	4.13e-06
ZFP69B	1.42667	8.53e-08	8.87e-07
IL6	-3.21431	3.14e-08	3.84e-07
CXCL2	-2.0435	1.07e-05	4.53e-05
TFRC	1.34532	8.47e-05	0.0002711
IL33	-1.32591	2.56e-08	3.33e-07
STEAP3	1.22093	1.42e-05	5.56e-05
DRD5	2.63208	0.00216784	0.00484851
SLC2A3	-1.41281	2.27e-06	1.07e-05
SLC2A6	1.58712	6.75e-05	0.000222778
SLC2A12	-1.01745	0.0024549	0.00526412
PLIN4	-2.27862	3.97e-07	2.47e-06
HIC1	-1.24736	2.5e-08	3.33e-07
STMN1	1.84653	2.56e-08	3.33e-07
RRM2	1.88018	9.76e-08	9.23e-07
CAPG	1.08495	0.000212406	0.000640296
NGB	4.45817	0.00413897	0.00860905
AURKA	2.53265	5.02e-11	5.22e-09
FLT3	-1.47483	0.000467684	0.00126335
TFR2	2.56694	1.88e-07	1.45e-06
SLC38A1	1.01904	4.38e-06	2.02e-05
ALOXE3	1.75367	0.0022219	0.00491655
BID	1.34281	8.49e-10	2.52e-08
ZEB1	-2.54741	2.01e-07	1.5e-06
CDKN2A	4.1909	0.00233583	0.00506097
CDO1	-1.77332	5.85e-09	1.11e-07
MYB	2.08165	0.000116311	0.000355774
LINC00472	-1.53557	3.21e-09	7.43e-08
PRKAA2	-2.33016	4.21e-07	2.5e-06
HILPDA	1.92961	1.58e-07	1.37e-06
TNFAIP3	-1.34196	0.000112797	0.000350177
MIOX	3.70647	9.32e-08	9.23e-07
