# Supplementary material for: Ferroptosis-related long non-coding RNA signature predicts the prognosis of bladder cancer
Source: BMC Cancer. 2022 Jun 30;22:719. doi: 10.1186/s12885-022-09805-9 (PMC9245204; doi:10.1186/s12885-022-09805-9)
Supplement: Supplementary file 3 — Additional file 3. [file 12885_2022_9805_MOESM3_ESM.xlsx]

## Sheet: Sheet1
gene	logFC	pValue	fdr
AC084018.1	1.02248	0.00428543	0.0104106
AC008875.1	1.33518	0.000287768	0.00123586
AC010618.2	1.49885	2.56e-06	2.8e-05
AC006206.2	1.02429	0.0083285	0.0180722
AL031775.1	1.15701	2.02e-06	2.34e-05
AC124312.2	-1.67468	1.37e-05	9.69e-05
LINC01572	1.67125	1.54e-06	1.88e-05
LINC00641	-1.79201	8.89e-08	2.14e-06
MIR100HG	-2.6896	3.8e-11	6.85e-09
AC015819.1	-1.01385	0.0161109	0.0311219
LINC02595	1.93865	0.00116658	0.00373424
AC024060.2	1.16746	3.05e-06	3.16e-05
AC010615.2	1.90925	0.000826352	0.00286641
PHC2-AS1	2.21544	4.87e-05	0.000284384
AC009686.2	1.09581	0.000916971	0.00313214
AC011479.3	1.28036	0.0104366	0.0217878
AL137003.1	-1.07974	1.17e-07	2.53e-06
AC008114.1	1.27235	0.00233951	0.00639379
AC080023.1	1.17845	0.00156681	0.00468096
AC008870.2	1.59054	2.12e-07	4.05e-06
AC018653.3	1.19462	6.49e-05	0.000364183
AC112721.2	4.39219	2.21e-05	0.00014598
AL008582.1	1.03638	0.0116435	0.0236643
LINC02489	-3.06349	8.05e-11	1.06e-08
AL031600.1	1.66017	6.66e-06	5.58e-05
AL731567.1	1.52352	0.00215337	0.0059644
AL161729.3	2.12813	3.82e-06	3.67e-05
NDUFB2-AS1	1.22685	6.71e-08	1.73e-06
SNHG4	1.31145	9.9e-05	0.000509958
AC007731.2	1.88422	1.02e-05	7.84e-05
LINC01816	1.30315	0.00859855	0.0186023
AC011468.1	1.11066	9.45e-05	0.000495664
LINC01836	1.88016	0.0153286	0.0299312
AC073046.1	1.3235	0.00330434	0.00851457
LINC02604	1.18534	5.36e-05	0.00030933
LINC01615	3.06963	0.00105861	0.00346388
MYOSLID	3.56642	0.00362665	0.00911717
AC006017.1	1.6654	0.000298733	0.00127536
AC108463.2	1.38838	0.000677611	0.00244104
AC009955.2	3.29359	9.73e-05	0.000504952
LINC01424	2.22028	4.41e-08	1.27e-06
AC253536.6	1.2375	0.00128159	0.00401156
CDKN2B-AS1	2.7907	0.00203421	0.00574434
DCST1-AS1	2.16895	2.65e-09	1.47e-07
TMPO-AS1	1.24623	5.18e-09	2.49e-07
AC040904.1	1.70644	0.0228595	0.0415443
AL592435.1	1.07013	0.000310603	0.00131053
AC021491.2	1.42976	0.00354884	0.00899144
LINC00885	1.33141	0.00137688	0.00426359
MEG3	-1.14763	5.43e-07	8.51e-06
AL080317.1	1.83542	3.37e-06	3.33e-05
AC087741.1	1.37962	7.42e-05	0.000406915
Z84485.1	1.53245	3.91e-05	0.000243437
SBNO1-AS1	1.67244	2.18e-07	4.05e-06
MCCC1-AS1	1.05533	0.00126492	0.00397665
AL139123.1	1.48173	0.000104365	0.000530693
AL731563.2	3.58578	0.024869	0.0444684
AC091057.1	1.82438	1.01e-09	6.96e-08
AL645608.1	1.67978	0.00045748	0.00179387
AC100821.2	2.0007	1.24e-05	9.01e-05
MYCL-AS1	2.59861	0.000341526	0.00142024
AC008105.2	1.02072	0.0113111	0.0230536
ZNF528-AS1	1.20665	0.0060376	0.0139844
AC011447.3	2.43216	1.67e-05	0.000115525
AL080317.2	1.26751	0.000136513	0.000661034
PCAT7	1.23972	0.00131549	0.00409106
MAP3K14-AS1	1.11135	0.000343535	0.00142449
AC253576.2	1.3098	0.0027604	0.00730873
LINC00702	-3.11527	5.4e-05	0.000310569
AC017083.1	2.14643	3.19e-09	1.64e-07
ATP2A1-AS1	1.53818	7.34e-06	5.95e-05
AC004884.2	1.90892	0.0120354	0.0243919
TDRKH-AS1	2.28304	1.17e-08	4.58e-07
AC011465.1	1.98906	0.0018245	0.00522137
AC136604.2	-1.05402	6.09e-06	5.3e-05
AL161772.1	2.35448	7.6e-06	6.09e-05
AC004466.3	1.97725	2.2e-05	0.00014598
AL355472.3	2.67631	0.000129131	0.000631648
YEATS2-AS1	1.4815	4.42e-07	7.33e-06
AC023034.1	4.63046	0.00069608	0.00249861
AC004846.2	1.11276	0.00103092	0.00338866
AL021707.2	1.00424	0.000820789	0.00286087
AC003102.1	1.00278	0.0018273	0.00522137
AC127024.6	1.14203	0.00181567	0.00520878
AC089999.2	1.48158	0.0100373	0.0211134
AC009754.1	1.80495	0.0262124	0.046345
AC012085.2	-4.00844	3.79e-11	6.85e-09
MIR34AHG	1.04712	0.0060343	0.0139844
AC020663.2	1.18869	0.00220622	0.00608715
AL596223.1	3.01618	0.0167226	0.0318769
ZNF436-AS1	1.07378	0.00135028	0.00419023
AL158063.1	1.47483	0.000106634	0.000539904
AC004449.1	1.92472	3.1e-05	0.000196022
MIR924HG	1.95445	0.000234747	0.00103908
AP000692.1	1.02508	0.0106341	0.0220791
AC068234.2	-1.40509	6.2e-06	5.36e-05
AL157838.1	1.8242	4.28e-05	0.000259429
AP005899.1	1.0111	0.00446542	0.0107049
AC020916.1	-1.88434	0.00207378	0.00578814
AC026333.4	1.98506	2.55e-07	4.6e-06
AC010973.2	1.48469	9.66e-08	2.21e-06
AP001432.1	1.13363	0.0115801	0.0235686
AC106820.3	1.469	1.16e-05	8.65e-05
AC109322.1	1.51575	3.49e-09	1.74e-07
AC108860.2	1.85194	2.24e-06	2.5e-05
AC046143.2	1.11968	2.07e-06	2.35e-05
AC027601.2	1.25827	2.03e-06	2.34e-05
Z97989.1	-1.29694	3.59e-06	3.5e-05
AP000866.5	1.64204	0.00407371	0.00996334
AP4B1-AS1	1.05647	0.000854674	0.00294358
AL513320.1	1.53843	1.17e-06	1.46e-05
LINC01614	3.22096	0.00163953	0.00486798
AC004253.1	1.34786	5.36e-05	0.00030933
AP005432.1	2.94655	0.000919113	0.00313214
AC010300.1	1.65609	0.0256134	0.0455178
AC093157.2	1.28187	2.66e-05	0.00017224
AL117329.1	3.95512	0.00024713	0.00108722
AC011462.4	1.16252	0.000407701	0.0016342
AC008731.1	1.42903	0.0149264	0.0292647
MIR200CHG	1.45286	0.000237187	0.00104667
AC053503.3	-3.16455	2.96e-11	6.85e-09
AC004832.4	1.63957	0.00481102	0.0114371
AC004148.1	1.04607	0.000970936	0.00323571
AC078909.2	1.67107	0.00391823	0.00970415
AC009948.2	1.47921	0.00119236	0.00379817
AC022364.1	-1.02427	6.85e-05	0.000381919
CARMN	-2.92655	2.93e-10	2.64e-08
CEP83-DT	1.36855	7.34e-06	5.95e-05
AC027307.3	-1.34233	6.04e-06	5.3e-05
THUMPD3-AS1	1.03689	8.97e-06	7.04e-05
AC127024.5	1.20988	4.51e-07	7.39e-06
AL353801.3	2.12386	1.94e-06	2.29e-05
LINC01311	1.43378	6.78e-07	9.66e-06
AP001625.2	1.27649	0.0103638	0.0217052
DHDDS-AS1	1.08938	0.0177925	0.0335616
AC119396.1	-1.7198	1.22e-07	2.56e-06
AC011472.4	-1.80955	2.14e-07	4.05e-06
AC093582.1	1.02471	0.00775928	0.0171202
TBL1XR1-AS1	3.36456	0.0224117	0.0409368
AC245884.8	1.49177	2.29e-05	0.000151016
LINC02163	2.54944	3.73e-05	0.000234261
AC121338.2	1.21258	0.0016286	0.00484551
AL033384.2	1.02555	0.00507894	0.011995
LINC01068	1.94798	0.00356146	0.00900033
AL513327.2	1.7011	0.000101697	0.000522239
LINC01096	2.52644	0.000712404	0.00253202
AC083880.1	1.85041	1e-08	4.13e-07
AL583785.1	-1.34235	2.58e-07	4.6e-06
AP001189.3	-1.5196	3.87e-07	6.58e-06
RNF139-AS1	1.44289	5.39e-08	1.49e-06
AC098934.2	2.01446	1.91e-06	2.29e-05
AC010789.1	4.52583	1.13e-06	1.43e-05
AL355488.1	1.91519	2.65e-09	1.47e-07
SCAT1	4.73514	4.56e-07	7.4e-06
AL162424.1	-3.50337	1.64e-08	5.63e-07
GATA3-AS1	1.34826	0.0235778	0.0425817
AC098484.2	1.10696	3.76e-05	0.000234741
AC005180.2	-4.62228	7.63e-11	1.06e-08
AC002398.2	-3.42423	7.77e-13	1.08e-09
AL023284.4	1.2696	0.00183895	0.00523394
MELTF-AS1	1.90792	1.62e-08	5.63e-07
AC106037.2	1.17403	0.0146155	0.028796
AL354993.2	1.10677	0.00450119	0.0107715
AP003469.2	2.36676	0.00016604	0.00078044
AC010201.1	1.10424	0.00638194	0.0146409
AL353804.1	-1.2903	1.54e-06	1.88e-05
EHMT2-AS1	1.619	0.00205289	0.00578538
AL353804.2	2.14166	0.00108272	0.00352678
AL445231.1	1.10516	0.000233772	0.00103795
AC020928.1	2.3505	0.0174626	0.0330256
AL161891.1	1.29918	9.67e-05	0.000503655
AC021016.2	1.62356	0.000113909	0.000570729
SNHG10	1.29317	9.08e-08	2.15e-06
AP005432.2	3.71606	0.00727724	0.0162304
AC100778.2	1.05398	0.00992471	0.0209377
AL109741.1	-1.3195	4.4e-05	0.000264264
AC127024.4	1.28146	0.000582935	0.00217358
AL354892.3	1.03615	7.53e-05	0.00041179
CYTOR	1.3075	0.00230689	0.00631658
AC008966.2	-1.11026	0.000162272	0.000772802
AC055855.2	1.26368	0.00116509	0.00373424
AP003071.4	-2.59543	7.02e-11	1.06e-08
LINC02195	2.00888	0.00397564	0.00982337
AC021321.1	1.5019	1.18e-05	8.76e-05
AC010997.5	2.92039	2.19e-07	4.05e-06
MIR99AHG	-1.97136	1.25e-08	4.74e-07
AC073611.1	1.28211	1.64e-07	3.21e-06
AC010331.1	2.06763	2.59e-08	8.29e-07
MBNL1-AS1	-3.645	5.93e-09	2.76e-07
AC112491.1	1.45581	5.9e-05	0.000337683
AC093620.1	1.2273	0.000126512	0.000625195
AC096921.2	-1.03292	6.71e-08	1.73e-06
AC010973.1	1.43573	0.00545975	0.0128313
AC005519.1	1.30795	0.000135993	0.000660734
AC022007.1	1.07772	6.59e-05	0.000368555
AC005387.1	1.55968	5.8e-06	5.23e-05
AL603839.3	1.29064	0.000382428	0.00155449
AC012073.1	2.3165	1.21e-11	3.5e-09
LINC01605	2.19319	0.00120814	0.00383152
AL136221.1	2.18927	0.000127336	0.000627118
AC092119.2	1.58879	7.8e-06	6.18e-05
LINC00592	1.32457	0.0195687	0.0361096
SLC12A9-AS1	1.16783	0.000232058	0.00103672
LINC00894	1.12576	0.000711629	0.00253202
LINC01767	2.01434	0.0163579	0.0313951
AC109460.1	1.47125	1.07e-07	2.41e-06
PTPRG-AS1	1.68962	0.00070673	0.00252429
AC027801.1	1.18915	0.00665043	0.0151127
AP003352.1	1.07268	1.6e-05	0.000111265
AC012435.3	1.47404	0.000639158	0.00235282
AC145285.6	1.28854	1.96e-06	2.3e-05
AC010319.4	1.57102	4.65e-08	1.32e-06
LINC02615	1.00475	0.0162775	0.0313598
LINC02804	1.39731	0.0109258	0.0224906
ETV7-AS1	1.56506	0.000152638	0.00073175
AL157871.5	1.70871	0.000466669	0.00182001
ODF2-AS1	1.03849	0.0186213	0.0348064
AL391684.1	1.00872	0.000472862	0.00182444
LINC02544	3.32255	0.002596	0.00692427
AL590226.1	-1.38573	1.2e-05	8.83e-05
AC009704.2	1.45218	7.89e-05	0.00042677
AC010976.2	-1.94745	8.5e-08	2.08e-06
NKILA	1.9035	0.00959428	0.0203297
AC008105.1	2.20784	2.74e-08	8.61e-07
MIR497HG	-2.11883	3.15e-09	1.64e-07
AC018521.6	-1.43038	1.01e-06	1.32e-05
AL589765.6	3.04433	1.45e-07	2.9e-06
AL031667.3	1.02105	0.00179274	0.00516352
AC090246.1	1.41959	0.000225312	0.00101602
AL008718.3	1.02339	0.00867119	0.0187033
U62317.1	2.78218	3.42e-05	0.000215566
LINC01134	2.04964	1.24e-05	9.01e-05
AP005057.1	3.20869	0.00272956	0.00725369
AL021707.4	1.04641	0.0107686	0.0222942
AC091182.2	2.51276	0.00797426	0.0175143
AC073283.1	1.9243	0.0156344	0.0304049
STAG3L5P-PVRIG2P-PILRB	1.02599	1.43e-05	0.000100585
FENDRR	-3.41033	1.11e-11	3.5e-09
LINC01719	1.20245	0.0015571	0.00466161
AC112721.1	6.15539	2.21e-06	2.49e-05
AC147067.2	-1.10182	0.00718675	0.0160783
AC093249.6	1.10292	8.47e-05	0.000451104
AC020765.2	1.07174	0.00207378	0.00578814
AC018904.1	1.79948	4.71e-06	4.38e-05
AC009148.1	2.21418	7e-08	1.77e-06
AC079145.1	1.44331	0.000659694	0.00239287
AC113410.4	1.69912	0.000133348	0.00065007
HHIP-AS1	-2.02922	3.37e-06	3.33e-05
SAP30-DT	-1.01337	0.000926515	0.00313841
AC004263.1	1.72537	0.00030764	0.00130183
LINC02875	1.14332	0.00695773	0.0156386
AC023908.3	1.90042	7.22e-07	1.01e-05
SNHG12	1.34072	1.1e-07	2.41e-06
AC109460.2	1.29015	0.000413518	0.00165293
AC130324.1	1.90999	7.33e-06	5.95e-05
AC138904.1	3.73424	5.68e-07	8.81e-06
AC004233.1	3.01548	6.06e-05	0.000345149
AC132807.2	2.61824	0.00362168	0.00911717
AP001619.1	1.50429	0.0089683	0.0192292
LNCAROD	5.95337	0.00367173	0.00919844
LINC00456	3.11131	0.00950702	0.0201745
AC245052.4	1.04541	4.38e-05	0.000264264
AP000442.1	1.14307	6.93e-06	5.71e-05
AC008610.1	1.08146	2.06e-05	0.000137977
AC232271.1	1.13167	4.83e-05	0.000284384
AC092910.3	1.26943	2.83e-06	3.05e-05
AC008443.3	3.14878	0.00931688	0.0198879
AP001486.2	-1.33146	5.75e-07	8.83e-06
AC026202.2	1.44645	0.00289862	0.00759112
LINC02384	-1.61767	0.000345839	0.00142993
AC008543.3	1.55723	0.0237838	0.0428464
AC119673.1	2.18321	0.0146275	0.028796
AL354836.1	1.02727	0.00423509	0.0103056
AC087301.1	1.7582	0.000391746	0.00157902
AC106782.5	1.01141	0.000217167	0.000982358
PTOV1-AS2	1.22443	6.43e-06	5.45e-05
FMR1-IT1	1.01522	0.0129988	0.0259797
GHRLOS	1.67738	1.36e-05	9.69e-05
AC008764.8	1.01001	0.000312853	0.00131617
A2M-AS1	-1.21672	0.000117205	0.000583197
U62317.2	1.27817	6.6e-06	5.57e-05
AC073575.1	1.85376	0.00816799	0.0178582
AL358472.3	1.23076	7.69e-08	1.91e-06
AC000068.1	1.15636	7.9e-05	0.00042677
AC080112.1	3.8924	1.58e-07	3.13e-06
AC010422.4	1.46524	0.000258057	0.00112841
AP001628.1	1.74335	0.000284669	0.0012262
AL731569.1	1.67836	3.14e-08	9.63e-07
AC010201.2	1.26569	0.0009265	0.00313841
U47924.1	2.22247	3.04e-06	3.16e-05
AC009268.2	1.44797	0.000378361	0.0015423
LSAMP-AS1	2.7346	0.0227905	0.0414713
MIR1-1HG-AS1	-3.94729	9.93e-11	1.19e-08
BX322562.1	-1.15449	2.25e-06	2.5e-05
AC008735.2	1.74906	4.64e-07	7.44e-06
AC005993.1	2.02342	0.000995916	0.00330369
AC004943.2	1.1042	1.3e-05	9.38e-05
ZKSCAN2-DT	1.3667	4.75e-06	4.39e-05
AC105137.2	1.58088	6.09e-06	5.3e-05
AP001469.2	1.11591	0.0132993	0.0264338
AC073534.2	1.7348	0.0036608	0.00918702
AP001107.5	-3.93351	1.5e-12	1.08e-09
AL121652.1	2.18902	0.00114529	0.00369721
AC092279.1	1.12755	0.00769624	0.0170158
AC011461.1	1.46981	0.000165872	0.00078044
AC139100.2	1.05834	0.0226735	0.0413104
AL137244.1	1.01903	0.00608828	0.0140791
AL117336.1	-1.40723	3.06e-06	3.16e-05
MAP3K5-AS1	1.25019	0.00306294	0.00796363
AC144548.1	1.01204	0.00613808	0.0141716
AC009097.2	2.22598	2.04e-06	2.34e-05
AL356417.2	2.13643	0.0286552	0.0496989
ADAMTS9-AS1	-4.56365	4.97e-12	2.39e-09
AC024361.1	1.05685	0.00139486	0.00428725
AC120114.1	1.14232	0.00239472	0.0065077
LINC01176	1.18788	0.000624644	0.00230527
AC007128.2	2.78194	9.1e-06	7.1e-05
NCBP2-AS1	1.75845	6.4e-05	0.000360819
LINC02542	1.30886	0.0133997	0.0265966
SNHG25	1.95283	8.86e-09	3.88e-07
AL442125.2	1.06634	0.0190793	0.0355703
JARID2-AS1	1.48743	0.000173659	0.000808356
AC079160.1	2.58261	0.000502654	0.00190257
ZNF32-AS1	1.43951	0.000176336	0.00081572
AGAP1-IT1	2.06388	1.13e-05	8.43e-05
AC012625.1	2.27761	0.00123297	0.00388466
AC023024.1	1.60766	8.41e-05	0.000449257
AC139530.1	1.01788	7.73e-06	6.16e-05
AC008735.1	1.07198	0.0111584	0.0228083
HAND2-AS1	-3.97235	4.9e-10	3.93e-08
AC004076.2	1.15842	8.34e-05	0.000447422
AL158166.2	1.93461	0.0125823	0.0252522
LINC00896	2.77871	7.43e-07	1.03e-05
AL136531.1	1.09457	0.000655471	0.0023885
AL031710.2	1.44785	0.00141057	0.00429304
PSPC1-AS2	1.33597	2.33e-05	0.000152858
NR4A1AS	-2.75887	1.07e-10	1.19e-08
AC027290.1	1.90346	0.0017822	0.00515372
LINC02154	7.48804	4.16e-05	0.000253232
DGCR5	3.28081	0.000226103	0.0010164
AC004461.2	1.30632	0.00195158	0.00553268
AL137802.2	2.32588	5.9e-07	8.89e-06
AC011503.2	2.31204	4.14e-08	1.22e-06
FSIP2-AS2	1.74303	0.0197751	0.0364438
LINC01322	3.38084	0.0105652	0.0219676
AC009121.3	2.49226	3.97e-07	6.66e-06
AL358072.1	1.12518	0.00123161	0.00388466
LINC01711	3.48655	0.000264487	0.00114956
AL928654.2	1.06111	0.000655471	0.0023885
AATBC	2.24565	0.00129845	0.00404679
AC010595.1	3.67376	4.42e-05	0.000264746
AL590652.1	1.10972	0.0016498	0.00487581
ZFHX2-AS1	1.19879	0.000107715	0.000543469
AL158835.2	1.04331	0.0167814	0.0319097
AC012645.4	2.30983	6.1e-07	8.89e-06
ZNF710-AS1	-2.09449	1.12e-06	1.43e-05
AC079313.2	-3.86386	4.7e-07	7.45e-06
ARHGAP27P1-BPTFP1-KPNA2P3	1.20502	0.000496659	0.00189598
NCK1-DT	1.03804	8.63e-07	1.15e-05
AC073957.3	1.37378	0.000566996	0.00211963
C1orf220	1.14544	0.00288163	0.00756035
AC008764.6	1.70221	8.39e-09	3.78e-07
AC015849.3	1.03089	0.0109827	0.0225115
AC016027.1	1.44372	6.44e-08	1.73e-06
AC002550.2	1.19941	7.87e-06	6.2e-05
MIR4713HG	1.18728	0.00312569	0.00809762
LINC00460	7.69996	3.72e-07	6.39e-06
AC005180.1	-4.79161	7.95e-10	5.98e-08
AC068790.3	1.93023	2.79e-05	0.000179646
AC010719.1	1.70522	7.16e-05	0.000395668
AL390728.4	1.24196	1.02e-05	7.84e-05
AC009133.1	1.0013	3.9e-06	3.7e-05
AC067750.1	-1.35228	0.00141316	0.00429304
AC087289.2	1.13613	5.93e-06	5.29e-05
LINC01527	1.79206	0.00254586	0.00681572
AC007128.1	2.74186	1.92e-06	2.29e-05
AC066613.1	1.04369	0.00672602	0.0152128
LINC01355	1.57219	3.43e-06	3.37e-05
AP001434.1	1.21679	0.00445967	0.0107049
ASMTL-AS1	1.40618	4.64e-05	0.000276585
TRAPPC12-AS1	1.03256	0.00472195	0.0112438
AC097641.2	1.72325	1.39e-07	2.87e-06
AC010186.3	1.02752	0.000854719	0.00294358
AL049539.1	1.89056	0.000104197	0.000530693
NARF-IT1	1.21774	0.00139937	0.00428725
EMSLR	2.41067	0.00229229	0.00628855
AL118511.1	1.54109	9.81e-05	0.00050715
AC104794.4	3.92832	0.000122426	0.000607083
SNHG9	1.09175	0.0031768	0.00821526
AC010326.3	1.24676	1.1e-07	2.41e-06
AC011472.1	-1.44971	0.000176372	0.00081572
AL359881.1	2.32532	0.00488479	0.0115933
AC132938.6	1.76375	1.37e-05	9.69e-05
AL390719.2	1.42778	0.00190407	0.00540862
AC004837.2	1.25457	0.00355171	0.00899144
AC099066.2	2.64362	0.00293588	0.0076609
AC040169.3	1.73484	2.44e-08	8.08e-07
AF001548.1	-4.96869	2.46e-10	2.37e-08
AC018766.1	1.10645	0.0122682	0.0247595
AC138207.4	1.26592	1.77e-05	0.000120259
AC024361.3	1.95455	2.09e-05	0.000139784
AL139041.1	1.32704	0.000643617	0.00235721
AC011933.3	1.18871	0.0100174	0.0211024
LINC01224	2.12463	0.00206711	0.00578814
RUSC1-AS1	1.54953	1.44e-07	2.9e-06
LINC02577	3.19316	1.7e-05	0.000116905
UBE2Q1-AS1	2.40183	1.19e-07	2.53e-06
AC010531.6	1.70707	9.46e-08	2.2e-06
MAGI2-AS3	-1.89236	2.48e-09	1.47e-07
AC020663.4	1.0778	0.00702101	0.0157319
AL031985.3	1.6008	1.41e-08	5.21e-07
AC245060.5	1.19952	0.000270617	0.00117267
LINC00649	1.49137	1.02e-05	7.84e-05
NFYC-AS1	1.09902	0.000493192	0.00189276
FRMD6-AS1	1.04463	0.00206077	0.00578538
FARP1-AS1	1.36375	0.00333016	0.00855058
AC092171.4	2.2436	9.22e-09	3.91e-07
AC010422.2	1.84067	2.94e-06	3.12e-05
AC104534.1	1.25658	0.021794	0.0399096
AL133153.2	1.46265	0.00218265	0.00603364
AC106875.1	6.72965	0.0023681	0.00645968
AC007637.1	-1.75341	1.29e-05	9.34e-05
AC013403.2	-1.07106	0.000230354	0.0010323
AL138995.1	-1.45889	1.14e-08	4.58e-07
AC022079.2	-1.05161	1.72e-05	0.000117746
LINC02550	-1.04411	1.69e-05	0.000116813
AL357054.4	-1.20563	5.43e-06	4.96e-05
AC004477.1	1.79212	3.88e-08	1.17e-06
AC010655.2	2.92076	2.46e-08	8.08e-07
AC009690.2	1.40291	4.26e-06	4e-05
AC139887.1	1.25925	0.00158723	0.00473217
MHENCR	1.00111	9.5e-07	1.26e-05
MIR222HG	-1.53912	0.0014692	0.00444456
AC021491.4	2.27559	0.00127308	0.00399359
AC244153.1	1.07643	0.00831841	0.0180722
ZDHHC20-IT1	1.26434	0.00794061	0.0174669
AC005841.1	1.70292	0.00139676	0.00428725
LINC01876	1.51278	0.0160343	0.0310155
AL445222.1	1.66499	0.00284198	0.0074699
AC022893.1	-2.42083	0.000338639	0.00141492
CAPN10-DT	1.41478	3.01e-07	5.29e-06
AC036108.3	-3.89519	6.04e-07	8.89e-06
SNHG14	-1.14757	3.19e-06	3.24e-05
Z93930.3	1.01433	0.00110529	0.00358413
AC011921.1	1.80521	3.05e-06	3.16e-05
AL122035.1	-1.2286	3.39e-07	5.89e-06
AC068790.5	2.00168	2.65e-05	0.00017224
N4BP2L2-IT2	1.28456	3.98e-05	0.000244265
AC073352.1	2.9558	2.26e-09	1.42e-07
PABPC4-AS1	1.30598	0.0247063	0.0442871
AC092755.2	1.41557	0.000549899	0.00206642
AL135999.1	1.02506	0.000385162	0.00155683
AC087294.1	1.27085	0.000678349	0.00244104
ABALON	1.24303	0.00139493	0.00428725
AC013553.3	-1.24453	2.73e-06	2.96e-05
AC004832.5	1.59324	0.000276812	0.00119593
AC018752.1	-1.6165	0.001837	0.00523394
AC006213.3	1.52985	7.01e-05	0.000389282
AL078587.1	2.77653	5.3e-06	4.87e-05
AC011477.2	1.20214	0.000788112	0.00276702
AC005828.1	5.07741	0.00164964	0.00487581
CD2BP2-DT	1.06182	0.000262839	0.00114585
LINC02762	-1.25209	1.12e-06	1.43e-05
ACTA2-AS1	-2.67685	1.62e-08	5.63e-07
AL032819.1	2.14169	0.000319381	0.00133973
FIRRE	3.92244	1.86e-09	1.22e-07
AC093001.1	5.5547	0.0223549	0.0408849
AC068790.7	1.47527	0.00379276	0.00945241
AC108727.1	1.77589	0.00173274	0.00507171
AL121832.3	2.53826	3.35e-10	2.84e-08
MCM3AP-AS1	1.14741	2.89e-06	3.09e-05
WASHC5-AS1	2.07031	6.83e-07	9.66e-06
AC008608.2	1.06004	0.000203176	0.000930739
AC012213.3	1.0661	0.00116902	0.00373424
AC093535.1	1.37325	0.00697701	0.0156576
MAL2-AS1	1.69639	0.0247661	0.0443394
AC005515.1	3.26532	0.010379	0.0217057
AC068620.2	1.09859	0.00168184	0.00495284
AL161729.4	1.71808	3.94e-05	0.000244186
LINC00665	1.41962	6.78e-06	5.62e-05
MIR4435-2HG	1.33777	5.68e-06	5.15e-05
CRTC3-AS1	1.18983	0.000137029	0.000661316
KCTD21-AS1	1.1154	0.000393474	0.00158157
DLEU2	1.25994	1.17e-06	1.46e-05
AL390195.1	3.47888	0.000783336	0.00275696
AC124312.3	-1.17091	6.08e-05	0.000345149
AC024560.3	1.42225	6.72e-06	5.6e-05
AC007881.3	1.49976	9.18e-05	0.000483379
AC005730.3	1.77754	0.000911604	0.00312457
AC006270.1	3.06853	7.36e-05	0.000405159
AL121899.1	1.94215	0.00354944	0.00899144
AC012640.4	1.28351	7.69e-07	1.05e-05
GAS8-AS1	1.31455	0.00695394	0.0156386
AP006621.2	1.30892	0.000938943	0.00316564
AC093010.2	-1.563	8.29e-10	5.98e-08
AC012640.1	3.55624	2.41e-06	2.66e-05
AC108134.4	1.0255	0.00280297	0.00740786
AC009087.1	1.44761	0.00155642	0.00466161
AC079313.1	-2.61989	3.29e-06	3.29e-05
AL110115.1	1.84635	6.2e-05	0.000350915
AC010491.1	1.67758	6.04e-07	8.89e-06
ZNF32-AS2	1.12024	0.000443829	0.00175464
Z94721.1	1.95217	3.14e-06	3.21e-05
AP002907.1	1.12184	0.00443974	0.0107049
AP001630.1	2.36616	0.0176131	0.0332666
LINC02820	2.0946	0.000339268	0.00141492
AC025287.2	1.26086	0.000950709	0.00319784
AC013356.2	1.1618	0.00174468	0.00508424
AC008115.3	1.39285	0.000163023	0.000773824
AL512353.1	1.01856	0.000416466	0.00166011
RPARP-AS1	1.10769	5.93e-06	5.29e-05
MORF4L2-AS1	1.23176	0.000591066	0.00219257
AL133215.2	2.31795	1.57e-10	1.61e-08
KDM4A-AS1	1.37917	1.11e-06	1.43e-05
AC093249.2	2.06205	7.67e-07	1.05e-05
AL355388.1	1.22659	4.83e-05	0.000284384
LINC02159	1.02463	0.0123686	0.0249272
AL139349.1	1.02607	0.00646391	0.0147602
